# Supplementary material for: Targeting N-Acetylglucosaminidase in Staphylococcus aureus with Iminosugar Inhibitors
Source: Antibiotics (Basel). 2024 Aug 10;13(8):751. doi: 10.3390/antibiotics13080751 (PMC11350809; doi:10.3390/antibiotics13080751)
Supplement: Supplementary file 1 [file antibiotics-13-00751-s001.zip]

Archive with 1 entries (1 files):
- antibiotics-3112009-supplementary.xlsx
