# Supplementary material for: Targeting N-Acetylglucosaminidase in Staphylococcus aureus with Iminosugar Inhibitors
Source: Antibiotics (Basel). 2024 Aug 10;13(8):751. doi: 10.3390/antibiotics13080751 (PMC11350809; doi:10.3390/antibiotics13080751)
Supplement: Supplementary file 1 [file antibiotics-13-00751-s001.zip › antibiotics-3112009-supplementary.xlsx]

## Sheet: Table S1
Table S1. Chemical structures of the iminosugars with 2D modelled interactions of compounds with AtlE, 3D binding model of the compounds in AtlE surface (PDB ID: 4PI7) and KD values from SPR (red residues represents hydrogen bond acceptors, green residue hydrogen bond donor and yellow residues hydrophobic interactions).											NA	not applicable
ID	Molecular weight (g/mol)	Structure	2D modelled interactions	3D binding model in AtlE surface	Goldscore fitness	KD (µM)
NAG-NAM	424.4				5.2	NA
1 (14d[30])	384.56				52.1	19
2 (14e[30])	525.41				51.1	LR
3 (14b[31])	315.46				44.5	410
4 (14c[31])	343.51				51.3	LR
5 (14d[31])	371.57				42.4	LR
6 (14e[31])	512.43				52.8	LR
7 (17a[31])	288.39				38.7	> 1000
8 (17 b[31])	316.44				46.7	88
9 (17c[31])	344.5				46.7	> 1000
10 (17d[31])	372.55				47.5	> 1000
11 (10[32])	333.39				44.1	> 1000
12 (14a[30])	300.40				41.3	NA
13 (14b[30])	328.45				37.1	NA
14 (14c[30])	356.51				42.6	NA
15 (14a[31])	287.40				39.9	NA
16 (17e[31])	513.76				36.6	NA
17 (11[32])	389.49				42.6	NA

## Sheet: Tables S2, S3, S4, S5
Table S2. Physicochemical properties of the iminosugars.															low
	software	1 (14d[30])	2 (14e[30])	3 (14b[31])	4 (14c[31])	5 (14d[31])	6 (14e[31])	7 (17a[31])	8 (17 b[31])	9 (17c[31])	10 (17d[31])	11 (10[32])			moderate
Formula		C21H40N2O4	C29H55N3O5	C16H33N3O3	C18H37N3O3	C20H41N3O3	C28H56N4O4	C14H28N2O4	C16H32N2O4	C18H36N2O4	C20H40N2O4	C14H27N3O6			high
Molecular weight [g/mol]	SwissADME	384.56	525.41	315.46	343.51	371.57	512.43	288.39	316.44	344.5	372.55	333.39		NA	not applicable
Num. heavy atoms	SwissADME	27	33	22	24	26	32	20	22	24	25	26
Num. aromatic heavy atoms	SwissADME	0	0	0	0	0	0	0	0	0	0	0		MR	MODERATE reliability
Fraction Csp3	SwissADME	0.95	1.00	0.94	0.94	0.95	0.96	0.93	0.94	0.94	0.95	0.94		LR	LOW reliability
Num. rotatable bonds	SwissADME	13	19	11	13	15	20	9	11	13	13	11		GR	GOOD reliability
Num. H-bond acceptors	SwissADME	5	6	4	4	4	4	4	4	4	4	7
Num. H-bond donors	SwissADME	3	3	5	5	5	4	4	4	4	4	5
Molecular refractivity	SwissADME	113.90	141.95	93.60	103.21	112.83	141.77	80.99	90.60	100.21	105.02	99.55
TPSA [Å2]	SwissADME	85.52	76.40	99.81	99.81	99.81	91.02	93.03	93.03	93.03	93.03	127.50
Table S3. Water solubility properties of the iminosugars.
	software	1 (14d[30])	2 (14e[30])	3 (14b[31])	4 (14c[31])	5 (14d[31])	6 (14e[31])	7 (17a[31])	8 (17 b[31])	9 (17c[31])	10 (17d[31])	11 (10[32])
Water solubility model (IRFMN)-assessment [mg/L]	VEGA	24.2 LR	29.5 LR	1717.2 LR	445.2 LR	178.4 LR	138.1 LR	6521.9 LR	1576.1 LR	485.3 LR	772.6 LR	1281.7 LR
Water solubility (25°C), Pred_Consensus Log10 [mol/L]	TEST	-3.28	-4.47	-2.37	-2.62	-2.67	-4.42	-2.16	-2.59	-2.91	-3.11	-1.57
ESOL Log S [mol/L]	SwissADME	-4.31	-6.03	-2.37	-3.09	-3.82	-5.59	-1.59	-2.32	-3.05	-3.40	-1.50
Ali Log S [mol/L]	SwissADME	-6.19	-8.61	-3.78	-4.91	-6.04	-8.46	-2.43	-3.55	-4.68	-5.13	-2.32
Water solubility Log S [mol/L]	pkCSM	-3.7	-3.36	-2.87	-2.95	-3.04	-3.11	-2.04	-2.41	-2.88	-3.03	-2.84
Water solubility Log S [mol/L]	admetSAR	-2.41	-2.25	-1.79	-1.79	-1.79	-1.80	-1.83	-1.83	-1.83	-2.01	-2.16
Silicos-IT Log S [mol/L]	SwissADME	-3.87	-5.27	-2.35	-3.14	-3.93	-5.55	-1.40	-2.20	-2.99	-3.14	-1.09
m-ID75 Log S [mol/L]	NIC QSPR models	-3.26	-4.24	-1.16	-1.16	-3.26	-4.24	-1.16	-1.16	-1.16	-3.26	-1.16
m-id90 Log S [mol/L]	NIC QSPR models	-4.57	-5.72	-2.75	-2.75	-4.04	-4.04	-2.10	-2.75	-2.75	-2.75	-2.53
m-id82 Log S [mol/L]	NIC QSPR models	-4.79	-4.14	-3.73	-3.73	-4.14	-4.14	-3.09	-3.09	-3.73	-4.11	-2.61
NN-A Log S [mol/L]	NIC QSPR models	-3.68	-3.68	-3.73	-3.73	-3.73	-4.85	-0.62	-3.73	-3.73	-3.73	-2.81
NN-D Log S [mol/L]	NIC QSPR models	-6.42	-5.42	-4.45	-5.00	-5.00	-6.69	-3.57	-4.45	-5.00	-5.00	-4.94
Table S4. Pharmacokinetics properties of the iminosugars.
	software	1 (14d[30])	2 (14e[30])	3 (14b[31])	4 (14c[31])	5 (14d[31])	6 (14e[31])	7 (17a[31])	8 (17 b[31])	9 (17c[31])	10 (17d[31])	11 (10[32])
GI absorption	SwissADME	High	High	High	High	High	High	High	High	High	High	High
Intestinal absorption (human)	pkCSM	91.06	91.80	52.05	53.50	54.95	86.53	55.31	56.76	58.21	59.04	46.19
Human Intestinal Absorption	admetSAR	+	+	+	+	+	+	+	+	+	+	-
Human oral bioavailability	admetSAR	-	-	-	-	-	-	-	-	-	-	-
CNS permeability	pkCSM	-3457	-3501	-3596	-3613	-3629	-3432	-4.6	-3556	-3572	-3481	-4887
BBB permeant	SwissADME	-	-	-	-	-	-	-	-	-	-	-
BBB permeability	pkCSM	-1153	-1483	-1195	-1253	-1311	-1.48	-1241	-1.3	-1358	-1.38	-1.51
Total Clearance	pkCSM	1712	1404	0.878	0.888	0.896	0.999	1484	1542	1602	1626	0.81
Caco2 permeability	pkCSM	0.681	1192	-0.337	0.683	0.698	1116	-0.247	-0.246	0.754	0.749	-0.319
CYP1A2 inhibitor	SwissADME	-	-	-	-	-	-	-	-	-	-	-
CYP1A2 inhibitor	pkCSM	-	-	-	-	-	-	-	-	-	-	-
CYP1A2 inhibitor	admetSAR	-	-	-	-	-	-	-	-	-	-	-
CYP3A4 inhibitor	SwissADME	-	-	-	-	-	-	-	-	-	-	-
CYP3A4 inhibitor	pkCSM	-	-	-	-	-	-	-	-	-	-	-
CYP3A4 substrate	pkCSM	+	+	-	-	-	+	-	-	-	-	-
CYP3A4 substrate	admetSAR	-	+	-	-	-	+	-	-	-	-	+
CYP2C8 inhibitor	admetSAR	-	-	-	-	-	-	-	-	-	-	-
CYP2C9 inhibitor	SwissADME	-	-	-	-	-	-	-	-	-	-	-
CYP2C9 inhibitor	pkCSM	-	-	-	-	-	-	-	-	-	-	-
CYP2C9 inhibitor	admetSAR	-	-	-	-	-	-	-	-	-	-	-
CYP2C9 substrate	admetSAR	-	-	-	-	-	-	-	-	-	-	-
CYP2C19 inhibitor	SwissADME	-	-	-	-	-	+	-	-	-	-	-
CYP2C19 inhibitor	pkCSM	-	-	-	-	-	-	-	-	-	-	-
CYP2C19 inhibitor	admetSAR	-	-	-	-	-	-	-	-	-	-	-
CYP2D6 inhibitor	SwissADME	+	-	-	-	-	-	-	-	-	-	-
CYP2D6 substrate	pkCSM	-	-	-	-	-	-	-	-	-	-	-
CYP2D6 inhibitor	pkCSM	-	-	-	-	-	-	-	-	-	-	-
CYP inhibitory promiscuity	admetSAR	-	-	-	-	-	-	-	-	-	-	-
P-glycoprotein substrate	admetSAR	+	+	+	+	+	-	+	+	+	+	+
P-glycoprotein substrate	SwissADME	-	-	+	+	+	-	+	+	+	+	+
P-glycoprotein substrate	pkCSM	+	+	+	+	+	+	-	+	+	+	+
P-glycoprotein I inhibitor	pkCSM	+	+	-	-	+	+	-	-	+	+	-
P-glycoprotein II inhibitor	pkCSM	-	-	-	-	-	-	-	-	-	-	-
P-glycoprotein Inhibition	Vienna LiverTox	-	-	-	-	-	-	-	-	-	-	-
P-glycoprotein Transport	Vienna LiverTox	-	-	+	+	+	+	-	-	-	+	+
P-Glycoprotein activity (NIC)	VEGA	-n Active LR	-n Active LR	-n Active LR	Substrate LR	Substrate LR	-n Active LR	-n Active LR	-n Active LR	Substrate LR	-n Active LR	-n Active LR
BSEP Inhibition	Vienna LiverTox	+	+	-	-	-	+	-	-	-	-	-
BSEP Transport	Vienna LiverTox	-	-	-	-	-	-	+	+	-	-	-
MRP4 Inhibition	Vienna LiverTox	+	+	-	-	-	+	-	-	-	-	+
MRP2 Transport	Vienna LiverTox	+	+	+	+	+	+	-	+	+	+	+
MRP3 Inhibition	Vienna LiverTox	+	+	-	-	+	+	-	-	-	+	+
MRP3 Transport	Vienna LiverTox	-	-	-	-	-	-	-	-	-	-	-
BCRP Inhibition	Vienna LiverTox	-	-	-	-	-	-	-	-	-	-	-
BCRP Transport	Vienna LiverTox	+	+	-	+	+	+	-	+	+	+	-
OATP1B1 Inhibition	Vienna LiverTox	-	+	-	-	-	+	-	-	-	-	-
OATP1B3 Inhibition	Vienna LiverTox	-	+	-	-	-	+	-	-	-	-	-
OATP2B1 inhibitior	admetSAR	-	-	-	-	-	-	-	-	-	-	-
hERG I inhibitor	pkCSM	-	-	-	-	-	-	-	-	-	-	-
hERG II inhibitor	pkCSM	-	+	-	-	+	+	-	-	-	-	-
Human Ether-a-go-go-Related Gene inhibition	admetSAR	+	-	+	+	+	-	-	+	-	-	+
Table S5. Toxicity properties of iminosugars.
	software	1 (14d[30])	2 (14e[30])	3 (14b[31])	4 (14c[31])	5 (14d[31])	6 (14e[31])	7 (17a[31])	8 (17 b[31])	9 (17c[31])	10 (17d[31])	11 (10[32])
NOAEL (CONCERT/Coral) [log(mg/kg bw)]	VEGA	2.21 LR	2.53 LR	2.05 LR	1.97 LR	1.92 LR	1.62 LR	2.55 MR	2.49 LR	2.43 LR	2.67 LR	1.91 LR
LOAEL (CONCERT/Coral) [log(mg/kg bw)]	VEGA	0.9914 LR	0.7302 LR	0.9949 MR	0.8087 MR	0.6224 MR	0.5934 MR	1.8666 MR	1.6803 MR	1.494 MR	1.41 MR	0.40 LR
Liver LOAEL (CORAL) [log(mg/kg bw)]	VEGA	3.242 LR	2.6205 LR	2.119 LR	2.3182 LR	2.5174 LR	2.4288 LR	2.1675 MR	2.3667 MR	2.5659 MR	2.75 MR	2.04 LR
Acute Oral Toxicity	admetSAR	2.10	1.53	1.162	1.18	1.20	2.17	1.08	1.08	1.10	1.37	1.84
Oral Rat Acute Toxicity (LD50) [mol/kg]	pkCSM	3605	2876	2212	2342	2454	2571	2417	2696	3027	3087	45140
Oral Rat Chronic Toxicity (LOAEL) [mol/kg]	pkCSM	1445	1039	1976	2033	2065	1378	1962	1937	1964	1834	2157
Oral rat LD50, Consensus -Log10 [mol/kg]	TEST	1.60	1.52	2.19	2.19	2.19	2.29	1.93	1.67	1.35	1.35	2.17
Acute Toxicity (LD50) model (KNN) [mg/kg]	VEGA	NA	NA	NA	NA	1166.95 GR	1716.09 GR	NA	5236.92 MR	5172.12 MR	5146.14 MR	NA
Hyperbilirubinemia	Vienna LiverTox	-	-	-	-	-	-	-	-	-	+	+
Plasma Protein Binding - LogK (IRFMN)	VEGA	0.75 LR	0.71 LR	−0.01 LR	0.18 MR	0.45 MR	0.78 MR	−0.89 LR	−0.19 LR	0.12 MR	0.26 MR	−0.85 LR
Plasma Protein Binding - sqFU (CORAL)	VEGA	0.58 LR	0.50 LR	0.72 MR	0.69 MR	0.65 MR	0.47 MR	0.75 MR	0.71 MR	0.67 MR	0.68 MR	0.76 LR
Plasma protein binding	admetSAR	0.47	0.50	0.25	0.26	0.26	0.39	0.36	0.38	0.38	0.44	0.34
Cholestasis	Vienna LiverTox	-	+	-	-	-	-	-	-	-	-	-
Drug-induced liver injury	Vienna LiverTox	-	-	-	-	-	-	-	-	-	-	-
Hepatotoxicity	pkCSM	-	-	-	-	-	-	-	-	-	-	+
Hepatotoxicity [%]	VENOM	54	48	48	48	48	48	52	52	52	53	53
Hepatotoxicity	admetSAR	-	-	+	+	+	-	-	-	-	-	-
Hepatic Steatosis MIE assay for PXR up (TOXCAST)	VEGA	- GR	- LR	- MR	- MR	- MR	- MR	- GR	- MR	- MR	- MR	- LR
Hepatic Steatosis MIE assay for NRF2 (TOXCAST)	VEGA	- GR	- LR	- MR	- GR	- GR	- GR	- MR	- MR	- MR	- GR	- LR
Development toxicity, consensus	TEST	0,52	0.58	0.46	0.44	0.49	0.73	0.31	0.35	0.39	0.40	0.66
Developmental Toxicity model (CAESAR)	VEGA	Toxicant LR	Toxicant LR	NON-Toxicant MR	NON-Toxicant MR	Toxicant LR	Toxicant LR	NON-Toxicant MR	NON-Toxicant GR	Toxicant LR	Toxicant LR	Toxicant LR
Nephrotoxicity	admetSAR	+	-	-	-	-	-	-	-	-	-	-
Mutagenicity, Pred_Consensus -Log10 [mol/kg]	TEST	1.60	1.52	2.19	2.19	2.19	2.29	1.93	1.67	1.35	1.35	2.17
Mutagenicity [%]	VENOM	36	27	18	18	18	26	15	14	14	22	40
Mutagenicity (Ames test) CONSENSUS	VEGA	NON-Mutagenic	NON-Mutagenic	NON-Mutagenic	NON-Mutagenic	NON-Mutagenic	NON-Mutagenic	NON-Mutagenic	NON-Mutagenic	NON-Mutagenic	NON-Mutagenic	Mutagenic
AMES toxicity	pkCSM	-	-	-	-	-	-	-	-	-	-	-
Chromosomal aberration model (CORAL)	VEGA	- LR	- LR	- GR	- MR	- MR	- GR	- GR	- GR	- GR	- GR	- LR
In vitro Micronucleus activity (IRFMN-VERMEER)	VEGA	Active LR	Active LR	- MR	- MR	- MR	- MR	- MR	- GR	- GR	Active LR	Active LR
In vivo Micronucleus activity (IRFMN)	VEGA	Genotoxic MR	Genotoxic LR	NA	NON-genotoxic MR	NON-genotoxic MR	NON-genotoxic MR	Genotoxic MR	NA	NA	NA	Genotoxic LR
Carcinogenicity [%]	VENOM	62	55	16	16	16	35	18	18	18	24	39
Carcinogenicity model (CAESAR)-assessment	VEGA	Carcinogen LR	Carcinogen LR	NON-Carcinogen MR	NON-Carcinogen MR	NON-Carcinogen MR	NON-Carcinogen LR	NON-Carcinogen LR	NON-Carcinogen LR	NON-Carcinogen LR	Carcinogen LR	Carcinogen LR
Carcinogenicity model (IRFMN-ISSCAN-CGX)-assessment	VEGA	Carcinogen LR	Carcinogen LR	Carcinogen MR	Carcinogen MR	Carcinogen LR	Carcinogen MR	Carcinogen MR	Carcinogen GR	Carcinogen MR	Carcinogen GR	Carcinogen LR
Carcinogenicity oral classification model (IRFMN)-assessment	VEGA	Carcinogen LR	Carcinogen LR	NON-Carcinogen MR	NON-Carcinogen MR	NON-Carcinogen LR	NON-Carcinogen MR	NON-Carcinogen LR	NON-Carcinogen LR	NON-Carcinogen LR	NON-Carcinogen LR	NON-Carcinogen LR
Carcinogenicity inhalation classification model (IRFMN)-assessment	VEGA	Carcinogen LR	Carcinogen LR	Carcinogen MR	Carcinogen MR	Carcinogen MR	Carcinogen LR	Carcinogen GR	Carcinogen GR	Carcinogen GR	Carcinogen GR	Carcinogen LR
Carcinogenicity in male rat (CORAL)-assessment	VEGA	−0.79 LR	−3.22 LR	0.23 LR	0.11 LR	−0.01 LR	0.38 LR	0.29 LR	0.17 LR	0.04 LR	−0.15 LR	0.94 LR
Carcinogenicity in female Rat (CORAL)-assessment	VEGA	−3.01 LR	−6.88 LR	−4.52 LR	−4.72 LR	−4.92 LR	−3.99 LR	−3.89 LR	−4.08 LR	−4.28 LR	−4.11 LR	−1.52 LR
Endocrine Disruptor activity screening (IRFMN)	VEGA	-	-	-	-	-	-	-	-	-	-	-
Aromatase activity model (TOX21)	VEGA	- LR	- LR	- GR	- GR	- MR	- MR	- GR	- GR	- GR	- GR	- LR
Aromatase binding	admetSAR	-	-	-	-	-	-	-	-	-	-	-
Glucocorticoid receptor binding	admetSAR	-	-	-	-	-	-	+	-	-	-	-
Glucocorticoid receptor (GR), PDBID=3BQD	Endocrine disruptome	-7.5	-7.2	-7.4	-7.6	-7.5	-7.3	-7.1	-7.4	-7.6	-7.8	-7.9
Glucocorticoid Receptor (Oberon)	VEGA	- LR	- LR	- MR	- MR	- MR	- MR	- GR	- GR	- GR	- GR	- MR
Androgenicity	VENOM	8	8	5	5	5	6	9	9	9	12	7
Androgen receptor (AR),PDBID=3L3X	Endocrine disruptome	-6	-2.2	-7.2	-6.9	-6.5	-1.6	-6.9	-6.9	-6.7	-6.6	-6.4
Androgen receptor (AR), PDBID=2Z4J	Endocrine disruptome	-6.3	-3.5	-7.2	-6.7	-6.8	-4.2	-7.0	-7.1	-6.8	-6.9	-6.7
Androgen Receptor-mediated effect (IRFMN-COMPARA)	VEGA	NON-active MR	NON-active LR	NON-active MR	NON-active MR	NON-active MR	NON-active MR	NON-active GR	NON-active MR	NON-active MR	NON-active MR	NON-active MR
Estrogenicity	VENOM	20	9	13	13	13	14	11	13	13	18	9
Estrogen receptor alpha (ER α), PDBID=1A52	Endocrine disruptome	-7.7	-7.6	-7.2	-7.1	-7	-7.1	-7.2	-7.1	-7.2	-7.3	-6.5
Estrogen receptor alpha (ER α), PDBID=1SJ0	Endocrine disruptome	-8.0	-7.6	-6.8	-6.9	-6.7	-6.9	-6.8	-6.8	-6.7	-6.6	-6.9
Estrogen receptor beta (ER β),PDBID=3OLS	Endocrine disruptome	-6.4	-4.7	-7.0	-6.0	-6.3	-4.6	-7.3	-7.1	-6.6	-6.6	-6.1
Estrogen receptor beta (ER β), PDBID=1QKN	Endocrine disruptome	-6.5	-6.6	-6.3	-6.2	-6.7	-6.2	-6.3	-6.3	-6.5	-5.9	-6.5
Estrogen Receptor-mediated effect (IRFMN-CERAPP)	VEGA	NON-active GR	NON-active LR	NON-active GR	NON-active MR	NON-active MR	NON-active MR	NON-active GR	NON-active GR	NON-active GR	NON-active GR	NON-active MR
Estrogen Receptor Relative Binding Affinity model (IRFMN)	VEGA	- LR	- LR	- LR	- LR	- LR	- LR	- GR	- MR	- MR	- MR	- LR
Thyroid hormone receptor alpha (TR α), PDBID=3ILZ	Endocrine disruptome	-7.5	-6.5	-6.1	-5.9	-6.2	-4.8	-6.1	-6.1	-6.2	-5.6	-6.9
Thyroid hormone receptor beta (TR β),PDBID=3IMY	Endocrine disruptome	-7.3	-7.6	-7.0	-6.5	-6.6	-6.8	-6.7	-6.6	-6.6	-6.5	-7.4
Thyroid receptor binding	admetSAR	-	0	+	+	+	+	+	+	+	+	+
Thyroid Receptor Alpha effect (NRMEA)	VEGA	- GR	- LR	- GR	- GR	- GR	- GR	- GR	- GR	- GR	- GR	- GR
Thyroid Receptor Beta effect (NRMEA)	VEGA	- GR	- LR	- GR	- GR	- GR	- GR	- GR	- GR	- GR	- GR	- GR
C-X-C motif chemokine 2 (CXCR2),PDBID=3N52	Endocrine disruptome	-6.17	-6.8	-6.3	-6.5	-6.8	-6.8	-6.3	-6.3	-6.3	-6.0	-7.3
Liver X receptor alpha (LXR α), PDBID=3IPS	Endocrine disruptome	-8.1	-8.0	-7.6	-7.7	-7.6	-7.7	-7.3	-7.5	-7.8	-7.4	-8.4
Liver X receptor beta (LXR β), PDBID=1P8D	Endocrine disruptome	-8.1	-8.3	-7.8	-7.6	-7.9	-8.4	-7.7	-7.8	-8.0	-8.3	-8.3
Retinoid X receptor alpha (RXR α), PDBID=1MV9	Endocrine disruptome	-7.8	-7.2	-7.5	-7.6	-7.8	-7.5	-7.2	-7.5	-7.9	-7.8	-8.0
Mineralocorticoid receptor (MR),PDBID=3VHV	Endocrine disruptome	-7.2	-5.4	-7.0	-7.2	-6.6	-5.4	-6.4	-6.5	-7.0	-6.5	-6.2
Peroxisome proliferator-activated receptor alpha (PPAR α), PDBID=3KDU	Endocrine disruptome	-7.3	-7.5	-7.2	-7.1	-7.4	-6.6	-6.4	-6.4	-6.6	-7.3	-7.4
Peroxisome proliferator-activated receptor beta (PPAR β), PDBID=3GZ9	Endocrine disruptome	-8.2	-7.7	-7.5	-7.7	-7.8	-7.5	-7.0	-7.6	-7.7	-7.6	-7.7
Peroxisome proliferator-activated receptor gamma (PPAR γ), PDBID=3ET3	Endocrine disruptome	-7.0	-7.5	-6.3	-6.0	-7.3	-6.8	-6.5	-6.5	-6.7	-6.4	-7.1
Progesterone receptor (PR), PDBID=3HQ5	Endocrine disruptome	-1.8	-1.4	-2.2	-2.0	-1.9	-1.5	-2.3	-2.0	-2.1	-2.0	-2.4

## Sheet: Table S6
Table S6. Antimicrobial activity of imunosugars against S. aureus (ATCC 29213) and E. coli (ATCC 25922) bacterial strains.
ID	MIC	MIC
	E. coli ATCC25922 (µM)	S. aureus ATCC29213 (µM)
1 (14d[30])	125	8
2 (14e[30])	> 500	125
3 (14b[31])	> 500	500
4 (14c[31])	500	62.5
5 (14d[31])	125	15
6 (14e[31])	500	≤ 4
7 (17a[31])	> 500	125
8 (17 b[31])	> 500	> 500
9 (17c[31])	> 500	250
10 (17d[31])	> 500	> 500
11 (10[32])	> 500	> 500

## Sheet: Table S7
Table S7. Glycosidase inhibition values of iminosugars.
ID	IC50 [μM]
	a-glu[b]	a-gal[c]	b-glu[d]	b-gal[e]	Nar[f]	GBA[g] pH 7.0	GBA[g] pH 5.2	GALC[g]
1 (14d[30])*	>100	>100	0.7 ± 0.03	0.1 ± 0.03	0.2 ± 0.01	0.001 ± 0.001	0.02 ± 0.001	>10
2 (14e[30])*	>100	>100	>100	0.9 ± 0.1	0.5 ± 0.01	0.002 ± 0.001	0.01 ± 0.001	>10
3 (14b[31])**	>100	>100	26 ± 0.9	2.7 ± 0.2	41.5 ± 0.2	0.03 ± 0.01	0.09 ± 0.01	>10
4 (14c[31])**	>100	>100	10.7 ± 0.3	0.7 ± 0.1	37.2 ± 1.7	0.02 ± 0.001	0.04 ± 0.01	>10
5 (14d[31])**	>100	>100	2.8 ± 0.1	1.6 ± 0.2	33.5 ± 1.7	0.02 ± 0.001	0.04 ± 0.01	>10
6 (14e[31])**	>100	>100	>100	11.6 ± 4	3.9 ± 0.6	0.02 ± 0.001	0.04 ± 0.01	>10
7 (17a[31])**	>100	>100	>100	19.6 ± 1.5	>100	>10	>10	>10
8 (17 b[31])**	>100	>100	>100	10.4 ± 0.9	>100	>10	>10	>10
9 (17c[31])**	>100	>100	>100	12.9 ± 1.9	>100	>10	>10	>10
10 (17d[31])**	>100	>100	>100	34.2 ± 1.9	>100	>10	>10	>10
11 (10[32])***	>30	>30	19.2 ± 0.5	>30	>30	2.56 ±0.233	>30	>30
12 (14a[30])*	>100	>100	5.7 ± 0.4	0.4 ± 0.01	0.1 ± 0.01	0.02 ± 0.001	0.1 ± 0.01	>10
13 (14b[30])*	>100	>100	2.1 ± 0.1	0.1 ± 0.01	0.01 ± 0.01	0.001 ± 0.001	0.02 ± 0.001	>10
14 (14c[30])*	>100	>100	1.6 ± 0.1	< 0.1	0.1 ± 0.01	0.001 ± 0.001	0.01 ± 0.001	>10
15 (14a[31])*	>100	>100	38.1 ± 1.5	< 0.1	53 ± 2.2	0.24 ± 0.02	0.99 ± 0.09	>10
16 (17e[31])*	>100	>100	>100	12.5 ± 2.9	>100	>10	>10	>10
17 (11[32])***	>30	>30	14.6 ± 0.6	>30	>30	0.03 ± 0.01	>30	>30
NN-DNJ*	>100	>100	>100	>100	0.1 ± 0.01	0.6 ± 0.05	1.3 ± 0.05	>10
NN-DNJ**	>100	>100	>100	>100	0.2 ± 0.01	0.7 ± 0.09	2.6 ± 0.29	>10
NN-DNJ***	>30	>30	>30	>30	0.1 ± 0.01	0.5 ± 0.06	5.6 ± 0.73	>30
* IC50 values are reported in μM and are averages obtained from triple independent duplicate analysis of each compound. For ease of comparison, the IC50 values obtained for all compounds shown in this table are compared to a reference compound NNDNJ. b α-Glucosidase (from baker’s yeast, Sigma G5003): 0.05 U mL−1, the activity was determined with p-nitrophenyl-α-D-glucopyranoside (0.7 mM final con…
** IC50 values are averages obtained from triple independent duplicate analysis of each compound. For ease of comparison, IC50 values are compared with those of the reference compound NN-DNJ. [b] a-glucosidase (from baker’s yeast, Sigma G5003): 0.05 UmL~1, the activity was determined with p-nitrophen­yl-a-d-glucopyranoside (0.7 mM final conc. in well) in sodium phosphate buffer (100 mm, pH 7.2). …
*** IC50 values are reported in μM and are averages obtained from triple independent duplicate analysis of each compound. For ease of comparison, the IC50 values obtained for all compounds shown in Table 1 are compared to a reference compound NNDNJ. b α­Glucosidase (from baker's yeast, Sigma G5003): 0.05 U mL−1, the activity was determined with p-nitrophenyl-α-D-glucopyranoside (0.7 mM final conc…

## Sheet: Figures S1, S2
Figure S1. Representative SPR sensorgrams of iminusugars, that showed a linear increasing response with increasing concentration.
Figure S2. Representative SPR sensorgram of compound 8 (2nd dilution).
